# Supplementary material for: Epigenetic silencing of NTSR1 is associated with lateral and noninvasive growth of colorectal tumors
Source: Oncotarget. 2015 Aug 17;6(30):29975–90. doi: 10.18632/oncotarget.5034 (PMC4745776; doi:10.18632/oncotarget.5034)
Supplement: Supplementary file 2 [file oncotarget-06-29975-s002.xlsx]

## Sheet: Sheet1
Supplementary Table S1.
Genes differentially methylated between small ITs and large NTs (determined by MCAM analysis)
Probe Name	Accession No.	Gene Name	Fold Change	Regulation*
A_17_P12034809	NM_000033.2	ABCD1	2.9164	Down
A_17_P06982283	NM_005157.3///NM_007313.2	ABL1	2.76134	Down
A_17_P04049600	NM_130767.2	ACOT12	2.58733	Down
A_17_P00849540	NM_001100.3	ACTA1	2.70303	Down
A_17_P10335673	NM_002390.4	ADAM11	3.24834	Down
A_17_P11328872	NM_006988.3	ADAMTS1	6.59682	Down
A_17_P07024345	NM_018702.2	ADARB2	3.37157	Down
A_17_P05461828	NM_021116.2	ADCY1	3.44865	Down
A_17_P09171620	NM_139247.2	ADCY4	2.10567	Down
A_17_P06026650	NM_000680.2///NM_033303.3///NM_033302.2///NM_033304.2	ADRA1A	2.01114	Down
A_17_P10885598		AK124155:-10	2.43431	Down
A_17_P10885599		AK124155:112	2.1007	Down
A_17_P10491946		AK126811:-77	2.29402	Down
A_17_P00309125	NM_012093.2///NM_174858.1	AK5	8.56652	Down
A_17_P10211518	NM_000697.2	ALOX12	2.48742	Down
A_17_P11893771	NM_001113490.1///NM_133265.2	AMOT	2.476	Down
A_17_P06092323	NM_020476.2///NM_020478.3///NM_020480.3///NM_020477.2///NM_000037.3///NM_020475.2	ANK1	3.7584	Down
A_17_P04883598	NM_014942.3	ANKRD6	2.74723	Down
A_17_P11644242	NM_024122.2	APOO	2.38944	Down
A_17_P09137309	NM_001113512.1///NM_145735.2///NM_003899.3///NM_001113513.1///NM_001113511.1	ARHGEF7	13.013	Down
A_17_P04367942	NM_001012301.2	ARSI	2.2583	Down
A_17_P06925037	NM_198186.2///NM_198188.1///NM_198187.2///NM_014010.3	ASTN2	2.13831	Down
A_17_P05519647	NM_001127231.1///NM_015570.2///NM_001127232.1	AUTS2	4.1187	Down
A_17_P08402464	NM_000706.3	AVPR1A	2.29011	Down
A_17_P02719969	NM_001038628.1///NM_033168.2///NM_003781.3///NM_033167.2///NM_033169.2	B3GALNT1	2.20148	Down
A_17_P06990429	NM_020064.3	BARHL1	2.93025	Down
A_17_P03793251	NM_006317.3	BASP1	10.1836	Down
A_17_P10941678		BC014250:-514	2.03544	Down
A_17_P03671261		BC033172:-175	3.11818	Down
A_17_P03671262		BC033172:-325	2.7628	Down
A_17_P08473048		BC058917:118	3.76876	Down
A_17_P11744696		BC093943:111	2.46225	Down
A_17_P12034806	NM_005745.6	BCAP31	3.21416	Down
A_17_P08253687	NM_005504.4	BCAT1	2.59184	Down
A_17_P10211698	NM_181844.3	BCL6B	2.12348	Down
A_17_P08657554	NM_001024808.1///NM_020993.3	BCL7A	2.31363	Down
A_17_P11263558	NM_080606.2	BHLHB4	3.57419	Down
A_17_P11928544		BIRC4	2.39784	Down
A_17_P04536901	NM_001718.4	BMP6	22.4275	Down
A_17_P11233716	NM_001719.2	BMP7	2.89795	Down
A_17_P09795032	NM_001717.3	BNC1	2.19754	Down
A_17_P12039164	NM_001018055.1///NM_024332.2	BRCC3	4.43563	Down
A_17_P04956982	NM_007073.3///NM_147147.2	BVES	2.6472	Down
A_17_P08827852	NM_025113.2	C13orf18	3.19363	Down
A_17_P09329971	NM_174978.1	C14orf39	3.2333	Down
A_17_P10400671	NM_181707.1	C17orf64	2.01744	Down
A_17_P00655684	NM_017673.6///NM_001105518.1	C1orf26	2.78004	Down
A_17_P00527960	NM_006365.1	C1orf61	9.14736	Down
A_17_P07097203	NM_001010908.1	C1QL3	11.5854	Down
A_17_P01255067		C2orf32	2.52238	Down
A_17_P01385505	NM_032411.1	C2orf40	2.43806	Down
A_17_P03721113	NM_178569.2	C5orf38	4.87571	Down
A_17_P05644383	NM_145111.2	C7orf38	2.94744	Down
A_17_P10366372	NM_020178.4///NM_001082534.1///NM_001082533.1	CA10	2.30701	Down
A_17_P09965847	NM_006539.2	CACNG3	3.99783	Down
A_17_P00539846	NM_021189.3///NM_001127173.1	CADM3	2.79396	Down
A_17_P07656472	NM_000728.3	CALCB	4.5282	Down
A_17_P07316496	NM_001222.2///NM_172170.3///NM_172171.1///NM_172169.1///NM_172173.1	CAMK2G	2.80178	Down
A_17_P04005243	NM_004291.2	CARTPT	2.31718	Down
A_17_P11406424	NM_000071.1	CBS	3.58486	Down
A_17_P03064771	NM_207406.2	CCDC4	2.43454	Down
A_17_P10977623	NM_032040.2	CCDC8	2.94499	Down
A_17_P10870654	NM_001252.3	CD70	3.94701	Down
A_17_P10073474	NM_001797.2	CDH11	2.57806	Down
A_17_P11254099	NM_001794.2	CDH4	3.4788	Down
A_17_P02223703	NM_001407.2	CELSR3	2.22968	Down
A_17_P07382367	NM_003956.3	CH25H	12.8801	Down
A_17_P07210007	NM_020986.2///NM_020549.3///NM_020984.2///NM_020985.2	CHAT	10.0661	Down
A_17_P09891638		chr16:2788733-2788780	2.04544	Down
A_17_P11885284	NM_145234.2	CHRDL1	2.56769	Down
A_17_P08586916	NM_018413.3	CHST11	15.7641	Down
A_17_P09056739	NM_006984.3///NM_182848.2	CLDN10	2.199	Down
A_17_P00830589	NM_152495.1	CNIH3	2.34488	Down
A_17_P06695205	NM_001842.3///NM_147164.1	CNTFR	2.19727	Down
A_17_P05849706	NM_014141.4	CNTNAP2	7.3299	Down
A_17_P01454430	NM_130773.2	CNTNAP5	2.15214	Down
A_17_P09201723	NM_004086.1	COCH	3.50504	Down
A_17_P00350303	NM_152890.5	COL24A1	2.25496	Down
A_17_P06999962	NM_000093.3	COL5A1	4.28205	Down
A_17_P08294750	NM_153634.2	CPNE8	17.201	Down
A_17_P02918907	NM_001014447.1///NM_003652.2///NM_001014448.1	CPZ	2.10715	Down
A_17_P07544552		CR749804:-94	7.2901	Down
A_17_P10339545	NM_004382.3	CRHR1	2.51137	Down
A_17_P02905914	NM_001313.3///NM_001014809.1	CRMP1	2.06084	Down
A_17_P11613073	NM_175859.1///NM_019857.3	CTPS2	6.00873	Down
A_17_P08614091		CUTL2	3.00161	Down
A_17_P11696390	NM_152632.2	CXorf22	7.87204	Down
A_17_P11850970	NM_024917.4	CXorf34	9.6734	Down
A_17_P06176134	NM_004820.2	CYP7B1	2.0516	Down
A_17_P11327641	NM_052954.2	CYYR1	2.52972	Down
A_17_P11813509	NM_053281.2	DACH2	5.37687	Down
A_17_P03301726	NM_145244.2	DDIT4L	2.01381	Down
A_17_P05365577	NM_004403.2	DFNA5	3.12998	Down
A_17_P02834046	NM_001080744.1///NM_001346.2///NM_001080745.1	DGKG	2.55067	Down
A_17_P09792057		DKFZp666G057	7.97839	Down
A_17_P08031903	NM_001931.2	DLAT	2.14092	Down
A_17_P01675437	NM_178120.4///NM_001038493.1	DLX1	6.93881	Down
A_17_P10356415	NM_138281.1///NM_001934.2	DLX4	2.13351	Down
A_17_P12037140	NM_001009933.1///NM_001009934.1///NM_001009932.1///NM_006730.2	DNASE1L1	2.07131	Down
A_17_P07847152	NM_130443.2///NM_005700.3	DPP3	3.34973	Down
A_17_P12034612	NM_001395.2	DUSP9	8.48119	Down
A_17_P04405759	NM_024007.3	EBF1	3.2424	Down
A_17_P00881273	NM_145861.2///NM_080738.3	EDARADD	2.72874	Down
A_17_P11774925	NM_004429.4	EFNB1	6.25801	Down
A_17_P03881110	NM_182801.1///NM_152403.2///NM_182798.1///NM_182799.1	EGFLAM	2.99835	Down
A_17_P07269934	NM_000399.2	EGR2	3.20525	Down
A_17_P10884554	NM_032281.2///NM_001420.3	ELAVL3	3.53636	Down
A_17_P08013267	NM_018712.2	ELMOD1	16.6449	Down
A_17_P10510125	NM_032048.2	EMILIN2	16.9154	Down
A_17_P11170463	NM_052846.1	EMILIN3	2.01138	Down
A_17_P03153308	NM_004439.4///NM_182472.1	EPHA5	4.40346	Down
A_17_P05647991	NM_000799.2	EPO	2.59626	Down
A_17_P01868410	NM_001042599.1///NM_005235.2	ERBB4	2.98685	Down
A_17_P05174014	NM_001122742.1///NM_001122741.1///NM_000125.3///NM_001122740.1	ESR1	2.77216	Down
A_17_P11859902	NM_153448.2	ESX1	2.46253	Down
A_17_P09767061	NM_000126.2	ETFA	2.80575	Down
A_17_P07829636	NM_004265.2	FADS2	5.02495	Down
A_17_P02318850	NM_001005527.1///NM_182522.3	FAM19A4	3.04321	Down
A_17_P12034417	NM_152274.2	FAM58A	7.88498	Down
A_17_P06830101	NM_000136.2	FANCC	2.55599	Down
A_17_P09641907	NM_000138.3	FBN1	3.29956	Down
A_17_P03784894	NM_012304.3	FBXL7	4.05067	Down
A_17_P10958079	NM_148169.1///NM_024907.5	FBXO17	2.70745	Down
A_17_P05340925	NM_152898.2	FERD3L	2.85988	Down
A_17_P02288218	NM_018008.3	FEZF2	4.44577	Down
A_17_P10213519	NM_004112.2	FGF11	4.557	Down
A_17_P11984303	NM_033642.1///NM_004114.2	FGF13	2.81412	Down
A_17_P05482619	NM_001042762.1///NM_022116.3	FIGNL1	2.56355	Down
A_17_P10977770		FLJ10781	5.86376	Down
A_17_P10261287		FLJ10847	2.36473	Down
A_17_P02699844		FLJ16641	3.46873	Down
A_17_P01917019		FLJ32447	2.48693	Down
A_17_P10488247	NM_173627.2	FLJ35220	2.07375	Down
A_17_P07056455	NM_207423.1	FLJ45983	4.38066	Down
A_17_P07562854		FLJ46831	2.41098	Down
A_17_P10469536	NM_001454.2	FOXJ1	2.08874	Down
A_17_P08691806	NM_007197.2	FZD10	2.75702	Down
A_17_P05533153	NM_003508.2	FZD9	2.84053	Down
A_17_P03191585	NM_012297.3///NM_203505.1///NM_203504.1	G3BP2	2.43111	Down
A_17_P06843068	NM_005458.5	GABBR2	3.84574	Down
A_17_P09551468	NM_000810.2///XM_001123369.1	GABRA5	4.85875	Down
A_17_P01670296	NM_013445.3///NM_000817.2	GAD1	3.71265	Down
A_17_P07139571	NM_000818.1	GAD2	2.30198	Down
A_17_P01082464	NM_024572.2	GALNT14	2.92272	Down
A_17_P02574920	NM_032638.3	GATA2	2.07097	Down
A_17_P11601394	NM_001042480.1///NM_001042479.1///NM_017856.2	GEMIN8	6.21045	Down
A_17_P04497586	NM_005110.2	GFPT2	7.51272	Down
A_17_P07505782	NM_145793.2///NM_005264.3	GFRA1	3.52546	Down
A_17_P05647791	NM_005273.2	GNB2	2.30889	Down
A_17_P02803521	NM_021629.3	GNB4	3.29488	Down
A_17_P11756034	NM_019067.4	GNL3L	4.3277	Down
A_17_P11964401	NM_001448.2	GPC4	6.05517	Down
A_17_P09044150	NM_005708.2	GPC6	3.71584	Down
A_17_P00023160	NM_207370.1	GPR153	2.43882	Down
A_17_P07135166	NM_020752.2	GPR158	3.63746	Down
A_17_P05756653	NM_005302.2	GPR37	3.72202	Down
A_17_P00093912	NM_198174.1///NM_198173.1///NM_021180.2	GRHL3	2.28076	Down
A_17_P07371383	NM_017551.1	GRID1	3.48219	Down
A_17_P03265663	NM_001510.2	GRID2	6.8232	Down
A_17_P10464091	NM_000835.3	GRIN2C	2.80538	Down
A_17_P10745032	NM_001012513.1///NM_001012512.1///NM_002091.3	GRP	5.16325	Down
A_17_P02911375	NM_025196.2	GRPEL1	4.31698	Down
A_17_P03104042		GSH2	4.25138	Down
A_17_P04385245	NM_004821.1	HAND1	5.76804	Down
A_17_P03629356	NM_021973.2	HAND2	2.54151	Down
A_17_P03496706	NM_022475.1	HHIP	4.29372	Down
A_17_P10977292	NM_022462.3///NM_152794.2///NM_152795.2	HIF3A	2.02288	Down
A_17_P05537674	NM_005338.4	HIP1	2.04695	Down
A_17_P00820750		HLX1	15.4099	Down
A_17_P07539325	NM_005519.1	HMX2	52.5742	Down
A_17_P09157898		HNRPC	4.89097	Down
A_17_P08127912	NM_016522.2///NM_001048209.1	HNT	2.98204	Down
A_17_P04041563	NM_004272.3	HOMER1	2.4547	Down
A_17_P09793776	NM_004839.2///NM_199330.1///NM_199331.2///NM_199332.2	HOMER2	2.65573	Down
A_17_P08362290	NM_017409.3	HOXC10	3.39864	Down
A_17_P00152824	NM_016257.2	HPCAL4	3.89404	Down
A_17_P09970695	NM_006040.2	HS3ST4	3.84781	Down
A_17_P00403498		hsa-mir-137:997	2.97475	Down
A_17_P10867660	NM_198533.1///NM_198704.1///NM_198706.1///NM_198708.1///NM_198705.1///NM_198707.1	HSD11B1L	5.22918	Down
A_17_P04315042	NM_004134.5	HSPA9	3.12433	Down
A_17_P01796421	NM_002156.4///NM_199440.1	HSPD1	2.13955	Down
A_17_P11975813	NM_014500.3	HTATSF1	4.56734	Down
A_17_P04834772	NM_000863.1	HTR1B	3.55043	Down
A_17_P00076524	NM_000871.1	HTR6	2.85079	Down
A_17_P10352044	NM_006546.3	IGF2BP1	15.0017	Down
A_17_P05462923	NM_000598.4///NM_001013398.1	IGFBP3	3.08735	Down
A_17_P00069311	NM_032880.2	IGSF21	2.89106	Down
A_17_P02854347	NM_002182.2///NM_134470.2	IL1RAP	2.09051	Down
A_17_P08415273	NM_007199.1	IRAK3	4.73389	Down
A_17_P03715885	NM_016358.1	IRX4	2.47978	Down
A_17_P10862027	NM_170678.2	ITGB1BP3	2.54126	Down
A_17_P07054554	NM_032817.3///NM_001001851.1///NM_030569.4	ITIH5	3.43019	Down
A_17_P07669088	NM_004976.4///NM_001112741.1	KCNC1	2.29887	Down
A_17_P09458474	NM_138317.1///NM_138318.1///NM_021161.3	KCNK10	2.27354	Down
A_17_P01157668	NM_022055.1	KCNK12	5.89149	Down
A_17_P09466498	NM_022054.2	KCNK13	2.30083	Down
A_17_P00791601	NM_001017424.2///NM_001017425.2///NM_014217.3	KCNK2	4.04143	Down
A_17_P04814877	NM_019842.2	KCNQ5	3.98119	Down
A_17_P06380056	NM_014379.2	KCNV1	9.036	Down
A_17_P04679405	NM_145027.4	KIF6	3.31104	Down
A_17_P00024549	NM_014851.2	KLHL21	2.00573	Down
A_17_P11634623	NM_153270.1	KLHL34	2.59467	Down
A_17_P02600456	NM_178554.4	KY	7.50587	Down
A_17_P06983137	NM_006059.3	LAMC3	3.3911	Down
A_17_P09730751	NM_001031807.1	LBXCOR1	8.15234	Down
A_17_P03335755	NM_016269.2	LEF1	2.01634	Down
A_17_P05660391	NM_199000.2	LHFPL3	2.28595	Down
A_17_P10305345	NM_005568.2	LHX1	3.55393	Down
A_17_P00101319	NM_024674.4	LIN28	3.58767	Down
A_17_P08622557		LOC196463	2.42125	Down
A_17_P00173391		LOC343521	2.33558	Down
A_17_P03989989		LOC375449	3.29688	Down
A_17_P08013270	NM_001039772.1	LOC643923	9.1712	Down
A_17_P05993948	NM_000237.2	LPL	14.8547	Down
A_17_P00409045	NM_014839.3	LPPR4	2.68838	Down
A_17_P09248125	NM_152447.2	LRFN5	2.48251	Down
A_17_P01528544	NM_018557.2	LRP1B	3.20058	Down
A_17_P01664156	NM_004525.2	LRP2	10.05	Down
A_17_P02026989	NM_020873.5	LRRN1	21.6402	Down
A_17_P09392082	NM_000428.2	LTBP2	2.88008	Down
A_17_P01482478	NM_001077427.2///NM_144586.5	LYPD1	2.03065	Down
A_17_P01340384	NM_022438.1///NM_022439.1///NM_022440.1///NM_002371.2	MAL	2.22092	Down
A_17_P11725658	NM_000240.2	MAOA	3.77218	Down
A_17_P02673787	NM_053002.3	MED12L	3.38497	Down
A_17_P00166932	NM_052877.3///NM_201542.3	MED8	2.11373	Down
A_17_P09723256	NM_032445.2	MEGF11	10.1479	Down
A_17_P09786806	NM_022566.1	MESDC1	2.45854	Down
A_17_P11859126	NM_194324.2///XR_042097.1///XR_042096.1///XR_042098.1	MGC39900	6.22871	Down
A_17_P06281017	NM_005941.4///NM_022564.3	MMP16	2.45683	Down
A_17_P11459167	NM_002430.2	MN1	4.79806	Down
A_17_P12038446	NM_002436.2	MPP1	2.35069	Down
A_17_P00503501	NM_031901.4///NM_018997.2	MRPS21	2.22226	Down
A_17_P11766663	NM_002444.2	MSN	4.15025	Down
A_17_P11764522	NM_017677.2	MTMR8	2.32663	Down
A_17_P07138336	NM_017433.4	MYO3A	4.40598	Down
A_17_P11002923	NM_020378.2	NAT14	6.67389	Down
A_17_P07677356	NM_001111018.1///NM_182964.5///NM_001111019.1///NM_145117.4	NAV2	2.9831	Down
A_17_P11302008	NM_004540.2	NCAM2	7.55431	Down
A_17_P09540815	NM_002487.2	NDN	2.32139	Down
A_17_P09475077	NM_004545.3	NDUFB1	2.06529	Down
A_17_P06017329	NM_001105541.1///NM_005382.2	NEFM	10.5766	Down
A_17_P07682396	NM_006157.2	NELL1	3.57082	Down
A_17_P08323136	NM_006159.1	NELL2	11.2575	Down
A_17_P10810698	NM_138999.1///NM_138966.2///NM_153181.2	NETO1	2.09069	Down
A_17_P04300602	NM_006161.2	NEUROG1	3.39342	Down
A_17_P10846110	NM_172388.1///NM_006162.3///NM_172389.1///NM_172390.1///NM_172387.1	NFATC1	3.74564	Down
A_17_P11916452	NM_024528.2	NKAP	4.72581	Down
A_17_P07424831	NM_145285.2	NKX2-3	4.40653	Down
A_17_P03231419	NM_006168.2	NKX6-1	3.6825	Down
A_17_P07590640	NM_177400.2	NKX6-2	5.93287	Down
A_17_P10488589	NM_002522.2	NPTX1	2.50422	Down
A_17_P03546589	NM_000910.2	NPY2R	2.93973	Down
A_17_P04970878	NM_003269.2	NR2E1	5.08949	Down
A_17_P06047308	NM_013962.2///NM_013956.2///NM_013959.2///NM_013957.2///NM_013958.2///NM_004495.2///NM_013961.2///NM_013960.2///NM_013964.2	NRG1	2.27225	Down
A_17_P07351409	NM_001010848.2	NRG3	2.13715	Down
A_17_P11866456	NM_198465.2	NRK	10.1356	Down
A_17_P00439362	NM_014917.2///NM_001113226.1///NM_001113228.1	NTNG1	3.4551	Down
A_17_P09815406	NM_002530.2///NM_001007156.1///NM_001012338.1	NTRK3	2.44983	Down
A_17_P11261935	NM_002531.2	NTSR1	2.54227	Down
A_17_P08594560	NM_014840.2	NUAK1	2.27606	Down
A_17_P01769253	NM_001031716.1	OBFC2A	2.54963	Down
A_17_P11742374	NM_017602.2	OTUD5	2.92328	Down
A_17_P00407960	NM_001037317.1///NM_001010861.2	PAP2D	2.29749	Down
A_17_P01917028	NM_181460.2///NM_000438.4///NM_001127366.1///NM_181458.2///NM_181461.2///NM_181457.2///NM_013942.3///NM_181459.2	PAX3	2.45883	Down
A_17_P07731807	NM_000280.2///NM_001604.3	PAX6	4.65238	Down
A_17_P00071676	NM_013945.1///NM_002584.1	PAX7	2.98538	Down
A_17_P04327837	NM_032406.1///NM_018928.2	PCDHGC4	2.56055	Down
A_17_P11738077	NM_006201.3///NM_033018.2	PCTK1	3.82258	Down
A_17_P05237630	NM_006661.1	PDE10A	2.15577	Down
A_17_P11624640	NM_000284.2	PDHA1	2.16429	Down
A_17_P05624657	NM_015068.3///NM_001040152.1	PEG10	3.89394	Down
A_17_P06137342	NM_006211.2	PENK	11.7147	Down
A_17_P07985561	NM_000926.4	PGR	7.5074	Down
A_17_P11623139	NM_000292.2	PHKA2	3.33403	Down
A_17_P11742181	NM_006875.2	PIM2	3.23652	Down
A_17_P11045611	NM_015192.2///NM_182734.1	PLCB1	2.25102	Down
A_17_P00909501	NM_152666.1	PLD5	7.84167	Down
A_17_P12034703	NM_001039582.1	PNCK	2.98104	Down
A_17_P11521494	NM_025225.2	PNPLA3	2.39548	Down
A_17_P04927760	NM_005604.2	POU3F2	2.02361	Down
A_17_P03505525	NM_004575.2	POU4F2	2.94946	Down
A_17_P04349885	NM_002700.1	POU4F3	2.50542	Down
A_17_P11158177	NM_015568.2	PPP1R16B	4.73998	Down
A_17_P06199006	NM_024504.2	PRDM14	2.74686	Down
A_17_P11199922	NM_020820.3	PREX1	2.45038	Down
A_17_P09482097	NM_178013.2	PRIMA1	8.82043	Down
A_17_P09197351	NM_002742.2	PRKD1	3.16682	Down
A_17_P08161544	NM_019854.3	PRMT8	2.54188	Down
A_17_P11032872	NM_144773.2	PROKR2	2.51786	Down
A_17_P10999086	NM_015629.2	PRPF31	3.55596	Down
A_17_P11642136	NM_173495.2	PTCHD1	4.43393	Down
A_17_P07673559	NM_006906.1///NM_001039970.1///NM_032781.3	PTPN5	5.65704	Down
A_17_P10531542	NM_001105244.1///NM_002845.3	PTPRM	2.6801	Down
A_17_P01901264	NM_002846.2	PTPRN	2.25081	Down
A_17_P05743400	NM_002851.2	PTPRZ1	2.4626	Down
A_17_P09986046	NM_152901.2	PYDC1	3.17677	Down
A_17_P11950598	NM_004794.2	RAB33A	3.18291	Down
A_17_P05165914	NM_130900.2	RAET1L	3.34901	Down
A_17_P09777991	NM_153815.1///NM_002891.3	RASGRF1	4.8058	Down
A_17_P10745264	NM_013435.2	RAX	2.3127	Down
A_17_P01619043	NM_016836.2///NM_002897.3///NM_016839.2	RBMS1	3.94789	Down
A_17_P11951492	NM_016024.2	RBMX2	2.96975	Down
A_17_P07189399	NM_020630.4///NM_020975.4	RET	4.91055	Down
A_17_P06126603	NM_003702.2///NM_170587.1	RGS20	2.84223	Down
A_17_P03980732	NM_001029875.1	RGS7BP	4.60352	Down
A_17_P10329429	NM_005440.4	RND2	2.9908	Down
A_17_P10851087	NM_194460.1	RNF126	2.10533	Down
A_17_P03482822	NM_020724.1	RNF150	3.3983	Down
A_17_P03539556	NM_173662.2	RNF175	2.89063	Down
A_17_P11736658	NM_006915.2	RP2	3.33527	Down
A_17_P12037072	NM_006013.2	RPL10	6.35286	Down
A_17_P10273440	NM_000984.5	RPL23A	11.2851	Down
A_17_P07628935	NM_000990.4	RPL27A	2.40993	Down
A_17_P06993725	NR_002447.1///NR_000017.1///NM_000972.2///NR_002448.1///NR_000016.1	RPL7A	2.76985	Down
A_17_P10343210	NM_203400.2	RPRML	3.33254	Down
A_17_P06371129	NM_178565.3	RSPO2	2.39171	Down
A_17_P05056708	NM_032784.3	RSPO3	4.79442	Down
A_17_P11643806	NM_002970.1	SAT1	3.22331	Down
A_17_P11433539	NM_182895.1///NM_153334.3	SCARF2	2.12339	Down
A_17_P06317967	NM_002998.3	SDC2	3.3812	Down
A_17_P05270141	NM_152744.3///NM_001079653.1	SDK1	7.60227	Down
A_17_P11915785		SEPT6	2.56279	Down
A_17_P11515958	NM_014509.3	SERHL2	2.31664	Down
A_17_P03539700	NM_003013.2	SFRP2	3.16222	Down
A_17_P06970696	NM_170600.1///NM_005489.1	SH2D3C	3.40076	Down
A_17_P09643476	NM_203349.2	SHC4	4.3953	Down
A_17_P11579983	NM_001649.2	SHROOM2	13.4547	Down
A_17_P09764198	NM_015477.1	SIN3A	2.44936	Down
A_17_P12037509	NM_019848.2	SLC10A3	2.00079	Down
A_17_P10210812	NM_177550.2	SLC13A5	2.55714	Down
A_17_P11790451	NM_006517.3	SLC16A2	3.37656	Down
A_17_P11499846	NM_013356.2	SLC16A8	2.3965	Down
A_17_P07209987	NM_003055.2	SLC18A3	2.98432	Down
A_17_P07748631	NM_004171.3	SLC1A2	4.24966	Down
A_17_P11031787	NM_203327.1///NM_005116.5	SLC23A2	2.07781	Down
A_17_P00816408	NM_018713.2	SLC30A10	5.55727	Down
A_17_P11742138	NM_001032289.1///NM_005660.1///NM_001042498.2	SLC35A2	2.04342	Down
A_17_P00871987	NM_173508.2	SLC35F3	2.26013	Down
A_17_P08328693	NM_030674.3///NM_001077484.1	SLC38A1	2.11458	Down
A_17_P06904997	NM_033051.2	SLC46A2	2.07446	Down
A_17_P11024583	NM_032034.2	SLC4A11	3.77816	Down
A_17_P10031335	NM_001043.2	SLC6A2	2.28757	Down
A_17_P03710171	NM_004174.1	SLC9A3	3.78401	Down
A_17_P07415260	NM_003061.2	SLIT1	2.4777	Down
A_17_P02965311	NM_004787.1	SLIT2	2.05424	Down
A_17_P05776479	NM_005631.3	SMO	3.64972	Down
A_17_P09371854	NM_001034852.1///NM_022137.4	SMOC1	2.79418	Down
A_17_P03255094	NM_000345.2///NM_007308.1	SNCA	3.10162	Down
A_17_P04484535	NM_003085.3///NM_001001502.1	SNCB	2.44963	Down
A_17_P00779772		SNFT	3.4493	Down
A_17_P02613080	NM_004189.2	SOX14	2.77176	Down
A_17_P09052852	NM_007084.2	SOX21	2.35984	Down
A_17_P11991236	NM_005634.2	SOX3	2.95706	Down
A_17_P08252048	NM_006940.4///NM_178010.1///NM_152989.2	SOX5	7.20923	Down
A_17_P05953453	NM_031439.2	SOX7	5.03331	Down
A_17_P07309916	NM_014767.1	SPOCK2	2.995	Down
A_17_P12035086	NM_006280.1	SSR4	2.52288	Down
A_17_P10684289	NM_013305.4	ST8SIA5	2.30481	Down
A_17_P07588261	NM_173575.2	STK32C	2.28128	Down
A_17_P06993655	NM_006753.4	SURF6	2.28548	Down
A_17_P00472768	NM_003176.2	SYCP1	2.38991	Down
A_17_P11001858	NM_003180.2	SYT5	2.5293	Down
A_17_P05638302	NM_013997.2///NM_013998.2///NM_003182.2///NM_013996.2	TAC1	4.40061	Down
A_17_P03046241	NM_015173.2	TBC1D1	3.42942	Down
A_17_P00580704	NM_005149.2	TBX19	13.067	Down
A_17_P05091088	NM_198392.1///NM_003206.2	TCF21	2.53873	Down
A_17_P04294109	NM_213648.1///NM_003202.2///NM_201632.1///NM_201634.1///NM_201633.1	TCF7	3.84089	Down
A_17_P00136952	NM_014466.2	TEKT2	3.10918	Down
A_17_P06699178	NM_006285.2	TESK1	2.5573	Down
A_17_P08032402	NM_031275.4	TEX12	2.05766	Down
A_17_P05620230	NM_006528.2	TFPI2	3.93867	Down
A_17_P11118046	NM_000361.2	THBD	3.18858	Down
A_17_P10478346	NM_001127198.1///NM_007267.6	TMC6	2.71752	Down
A_17_P01772456	NM_016192.2	TMEFF2	3.1497	Down
A_17_P02592969	NM_023943.1	TMEM108	2.97302	Down
A_17_P10948818	NM_024660.2	TMEM149	2.69724	Down
A_17_P11881772	NM_032227.2	TMEM164	3.2161	Down
A_17_P01118915	NM_152390.1	TMEM178	2.79543	Down
A_17_P09531979	XM_001717234.1///NM_207379.1	TMEM179	3.3187	Down
A_17_P02609645	NM_001097599.1///NM_001097600.1///NM_025246.2	TMEM22	2.03651	Down
A_17_P04700073	NM_018426.1	TMEM63B	2.08532	Down
A_17_P05538338		TMPIT	2.29116	Down
A_17_P06009064	NM_003841.2	TNFRSF10C	6.09	Down
A_17_P06009223	NM_003840.3	TNFRSF10D	2.23139	Down
A_17_P08721744	NM_148957.2///NM_018647.2	TNFRSF19	6.6954	Down
A_17_P10215796	NM_021210.3	TRAPPC1	3.00363	Down
A_17_P08443449	NM_013381.1	TRHDE	2.68732	Down
A_17_P00995971	NM_021643.3	TRIB2	6.62001	Down
A_17_P09423509	NM_001018036.1///NM_000369.2	TSHR	4.94734	Down
A_17_P01087961	NM_017735.3	TTC27	3.65438	Down
A_17_P10262603	NM_014683.2	ULK2	2.44251	Down
A_17_P10216772	NM_014232.2	VAMP2	2.06462	Down
A_17_P00780525	NM_024749.2	VASH2	2.67232	Down
A_17_P01266668	NM_012476.1	VAX2	5.75295	Down
A_17_P04059698	NM_001126336.1///NM_004385.3	VCAN	9.91593	Down
A_17_P07592579	NM_014468.2	VENTX	4.56736	Down
A_17_P07100625	NM_003380.2	VIM	2.25111	Down
A_17_P05479495	NM_198570.2	VWC2	17.5015	Down
A_17_P11740986	NM_017883.3	WDR13	7.30313	Down
A_17_P11405815	NM_018669.4///NM_033661.3	WDR4	2.87039	Down
A_17_P11742887	NM_001029896.1///NM_007075.3	WDR45	3.0974	Down
A_17_P05871765	NM_198285.2	WDR86	2.27547	Down
A_17_P07734894	NM_015855.3	WIT1	4.80339	Down
A_17_P11755568	NM_001002838.1///NM_020922.2	WNK3	8.85261	Down
A_17_P10342395	NM_030753.3	WNT3	5.93975	Down
A_17_P01898907	NM_006522.3	WNT6	5.36128	Down
A_17_P02070807	NM_004625.3	WNT7A	2.12686	Down
A_17_P07734869	NM_024425.2///NM_024426.3///NM_000378.3///NM_024424.2	WT1	3.50327	Down
A_17_P11581028	NM_015691.3	WWC3	2.80297	Down
A_17_P06131417	NM_052898.1	XKR4	3.15196	Down
A_17_P11912498	NM_173798.2	ZCCHC12	2.31582	Down
A_17_P09077778	NM_033132.3	ZIC5	6.04975	Down
A_17_P10202700	NM_032265.1	ZMYND15	2.13313	Down
A_17_P10286154	NM_001098507.1///NM_001032293.2///NM_003457.3	ZNF207	2.82009	Down
A_17_P05696371		ZNF277P	2.17211	Down
A_17_P08364544		ZNF385	2.49546	Down
A_17_P10996998	NM_018355.2	ZNF415	7.51512	Down
A_17_P11009533		ZNF419A	4.71361	Down
A_17_P11012894	NM_017908.2	ZNF446	2.2663	Down
A_17_P11971897	NM_152695.4	ZNF449	3.76585	Down
A_17_P01064708	NM_032434.2	ZNF512	2.99053	Down
A_17_P10951130	NM_020951.3	ZNF529	2.18547	Down
A_17_P01715547		ZNF533	3.36251	Down
A_17_P11009766	NM_001039654.1	ZNF550	9.42964	Down
A_17_P10953212	NM_152484.2	ZNF569	14.3511	Down
A_17_P11003383	NM_016202.2///NM_207115.1	ZNF580	3.42748	Down
A_17_P11005867	NM_152478.1	ZNF583	3.09117	Down
A_17_P11011188	NM_025027.3	ZNF606	2.4594	Down
A_17_P11002920	NM_033113.2	ZNF628	3.06039	Down
A_17_P11971896	NM_007131.2	ZNF75	11.3722	Down
A_17_P11009561	NM_198542.1	ZNF773	8.13018	Down
A_17_P10951759	NM_206894.2	ZNF790	2.01542	Down
A_17_P05768475	NM_176814.3	ZNF800	2.07823	Down
A_17_P05480584	NM_007009.1	ZPBP	2.69174	Down
A_17_P07851740	NM_080658.1	ACY3	2.27479	Up
A_17_P11259946	NM_007002.2///NM_175573.1	ADRM1	2.51268	Up
A_17_P01479601	NM_015320.2///NM_032995.1	ARHGEF4	2.27846	Up
A_17_P08601335	NM_203436.1	ASCL4	2.04322	Up
A_17_P06956189		AY278562:-911	2.31941	Up
A_17_P08348967	NM_016293.2	BIN2	2.0506	Up
A_17_P06997355	NM_007371.2	BRD3	2.58849	Up
A_17_P08178327	NM_138425.2	C12orf57	8.13029	Up
A_17_P09281104	NM_018139.2///NM_001083908.1	C14orf104	2.15352	Up
A_17_P09885953		C16orf28	2.07852	Up
A_17_P10145231	NM_001100873.1///NM_152337.2	C16orf46	2.03102	Up
A_17_P10273894	NM_001077498.1///NM_018182.2	C17orf63	3.25796	Up
A_17_P10853236	NM_017914.2	C19orf24	2.3821	Up
A_17_P08341453	NM_001008223.1	C1QL4	2.4407	Up
A_17_P11388285	XR_040390.1///XR_040389.1///XR_040391.1	C21orf87	2.11932	Up
A_17_P07014475	NM_000718.1	CACNA1B	2.54743	Up
A_17_P02244719	NM_000720.1	CACNA1D	2.04495	Up
A_17_P07103565	NM_201570.2///NM_201571.2///NM_201596.2///NM_201597.2///NM_000724.3///NM_201590.2///NM_201572.2///NM_201593.2	CACNB2	3.04837	Up
A_17_P02216847	NM_144716.2	CCDC12	2.22914	Up
A_17_P07842728	NM_006779.2	CDC42EP2	2.55094	Up
A_17_P10314190	NM_015083.1///NM_016507.2	CRKRS	3.49367	Up
A_17_P11613300	NM_018360.1	CXorf15	2.21416	Up
A_17_P07397786	NM_183374.2	CYP26C1	2.44588	Up
A_17_P08370633	NM_032364.5	DNAJC14	2.21473	Up
A_17_P01809827		DNAPTP6	4.02037	Up
A_17_P07587617	NM_006426.1	DPYSL4	2.05041	Up
A_17_P01342625	NM_004418.3	DUSP2	2.09036	Up
A_17_P04500712	NM_020185.3	DUSP22	2.8017	Up
A_17_P10859600		EDG6	2.38881	Up
A_17_P09113221	NM_004093.2	EFNB2	2.03748	Up
A_17_P06010377	NM_004901.2	ENTPD4	8.0742	Up
A_17_P02753743	NM_001105078.2///NM_001105077.2///NM_005241.2	EVI1	2.22739	Up
A_17_P08727951	NM_152704.2///NM_199138.1	FAM123A	2.02133	Up
A_17_P12037570	NM_021806.1	FAM3A	2.96893	Up
A_17_P04750840	NM_001010872.1	FAM83B	4.04866	Up
A_17_P01003808	NM_145175.1	FAM84A	2.10544	Up
A_17_P10082454	NM_016062.1	FAM96B	3.86033	Up
A_17_P10960530	NM_001436.2	FBL	7.15281	Up
A_17_P01382226	NM_201555.1///NM_001450.3///NM_201557.2///NM_001039492.1	FHL2	2.02374	Up
A_17_P10099566	NM_018348.5///NM_001099642.1	FLJ11171	2.19422	Up
A_17_P04211234	NM_173800.3	FLJ90650	2.16449	Up
A_17_P05958599	NM_002052.3	GATA4	2.93313	Up
A_17_P10904958	NM_004864.2	GDF15	2.85974	Up
A_17_P11241695	NM_001077488.1///NM_001077489.1///NM_016592.2///NM_080426.2///NM_000516.4///NR_003259.1///NM_080425.2///NM_001077490.1	GNAS	2.07228	Up
A_17_P01481171	NM_001508.2	GPR39	2.2158	Up
A_17_P09952240	NM_016235.1	GPRC5B	2.89966	Up
A_17_P10461877	NM_018653.3///NM_022036.2	GPRC5C	2.08691	Up
A_17_P04697401	NM_019096.3	GTPBP2	2.57585	Up
A_17_P03053903		HIP2	3.86795	Up
A_17_P05378232	NM_005523.5	HOXA11	2.66354	Up
A_17_P05377906	NM_019102.2	HOXA5	2.63251	Up
A_17_P05377930	NM_024014.2	HOXA6	10.5234	Up
A_17_P10350285	NM_018952.4	HOXB6	2.23616	Up
A_17_P01695262	NM_002148.3	HOXD10	2.28761	Up
A_17_P11264383		hsa-mir-124a-3:-454	4.68198	Up
A_17_P11898782	NM_000868.2	HTR2C	3.17577	Up
A_17_P04587894		IBRDC2	2.01246	Up
A_17_P02246876	NM_018725.3	IL17RB	2.28118	Up
A_17_P00656378	NM_006469.4	IVNS1ABP	3.38091	Up
A_17_P10983726	NM_013348.2///NM_170720.1	KCNJ14	2.79593	Up
A_17_P01591221	NM_002239.2	KCNJ3	2.50688	Up
A_17_P05281007	NM_001100603.1///NM_006854.3	KDELR2	2.28078	Up
A_17_P01194720		KIAA1212	2.61799	Up
A_17_P01057478	NM_002254.6	KIF3C	2.5147	Up
A_17_P08517653	NM_000899.3///NM_003994.4	KITLG	2.61349	Up
A_17_P00728178	NM_005558.3	LAD1	2.18296	Up
A_17_P07432658	NM_006562.4	LBX1	2.0215	Up
A_17_P10413129	NM_030576.3	LIMD2	2.09752	Up
A_17_P09928287	NM_004862.2	LITAF	2.47084	Up
A_17_P09951594	NM_001012991.2	LOC400506	2.46581	Up
A_17_P07796368	NM_001012334.1///NM_001012333.1///NM_002391.3	MDK	2.83334	Up
A_17_P00747940	NM_181644.4	MFSD4	3.7205	Up
A_17_P02886777	NM_032219.2	MFSD7	2.04517	Up
A_17_P00506346		MGC29891	8.16797	Up
A_17_P10125302	NM_014940.2	MON1B	2.46566	Up
A_17_P12023552	NM_000252.2	MTM1	2.65451	Up
A_17_P10471999	NM_198530.2///NM_001008528.1///NM_001008529.1	MXRA7	2.21376	Up
A_17_P01763815	NM_005966.3	NAB1	2.40551	Up
A_17_P10875566	NM_005001.2	NDUFA7	2.03736	Up
A_17_P10738995	NM_015277.3	NEDD4L	2.0085	Up
A_17_P07442971	NM_004210.3	NEURL	2.81782	Up
A_17_P00880037	NM_002508.2	NID1	3.05085	Up
A_17_P09898469	NM_020677.2	NMRAL1	2.05987	Up
A_17_P08700132	NM_024078.1	NOC4L	2.53834	Up
A_17_P07271325	NM_030759.3	NRBF2	2.88733	Up
A_17_P10324358	NM_052935.3	NT5C3L	2.20559	Up
A_17_P00530375	NM_001007792.1///NM_002529.3///NM_001012331.1	NTRK1	2.36745	Up
A_17_P07607860	NM_139131.2///NM_016320.3///NM_005387.4///NM_139132.2	NUP98	4.52748	Up
A_17_P04655698	NM_020804.2	PACSIN1	3.32334	Up
A_17_P09800040	NM_173454.1///NM_002605.2	PDE8A	2.0894	Up
A_17_P04295690	NM_015288.4	PHF15	2.12239	Up
A_17_P10212551	NM_024297.2	PHF23	2.62181	Up
A_17_P11459873	NM_012399.3	PITPNB	2.00131	Up
A_17_P07048894	NM_006257.2	PRKCQ	2.5542	Up
A_17_P10987331	NM_198319.2///NM_001536.3///NM_198318.2	PRMT1	2.2143	Up
A_17_P06752111	NM_138818.2///NM_015225.2	PRUNE2	2.13347	Up
A_17_P06116268	NM_144651.4	PXDNL	3.41454	Up
A_17_P10470265	NM_032134.1	QRICH2	2.56964	Up
A_17_P10328325	NM_005854.2	RAMP2	2.92946	Up
A_17_P01053246	NM_016544.1	RBJ	2.47275	Up
A_17_P06309370	NM_001034915.2///NM_001122827.1///NM_001122825.1///NM_017697.3///NM_001122826.1	RBM35A	3.2929	Up
A_17_P07847740	NM_002896.2	RBM4	2.71815	Up
A_17_P07847916	NM_031492.2	RBM4B	2.13388	Up
A_17_P11737535	NM_152869.2///NM_004683.4	RGN	2.27709	Up
A_17_P07260603	NM_001032380.1///NM_014836.3///NM_198225.1	RHOBTB1	2.62231	Up
A_17_P07849447	NM_014578.2	RHOD	2.30461	Up
A_17_P09238575	NM_006364.2	SEC23A	2.04574	Up
A_17_P11914892	NM_001152.2	SLC25A5	2.18511	Up
A_17_P07306149	NM_018344.4	SLC29A3	2.263	Up
A_17_P03064038	NM_006345.3	SLC30A9	2.52032	Up
A_17_P06005550	NM_015359.2	SLC39A14	2.75126	Up
A_17_P10986125	NM_014037.2	SLC6A16	2.58397	Up
A_17_P01276533	NM_006062.2	SMYD5	2.79516	Up
A_17_P10197462	NM_032598.3	SPATA22	2.85977	Up
A_17_P10962067	NM_020971.2///NM_025213.2	SPTBN4	3.57252	Up
A_17_P11152037	NM_198291.1///NM_005417.3	SRC	3.80138	Up
A_17_P00343730	NM_014021.2	SSX2IP	2.80562	Up
A_17_P04368202	NM_000356.2///NM_001008657.1///NM_001008656.1	TCOF1	4.28109	Up
A_17_P02226508	NM_022171.2	TCTA	2.10526	Up
A_17_P09886398	NM_016111.2	TELO2	3.37141	Up
A_17_P04550233	NM_001042425.1///NM_001032280.2///NM_003220.2	TFAP2A	3.26824	Up
A_17_P11230966	NM_003222.3	TFAP2C	2.47311	Up
A_17_P07842902	NM_145719.2	TIGD3	2.9569	Up
A_17_P10216816	NM_032354.3///NM_183065.2	TMEM107	4.7353	Up
A_17_P05839689	NM_153345.1	TMEM139	2.28943	Up
A_17_P12051192	NM_004202.2	TMSB4Y	3.20768	Up
A_17_P04227591	NM_014350.2///NM_001077654.1	TNFAIP8	4.03283	Up
A_17_P07602668	NM_005706.2	TSSC4	2.00589	Up
A_17_P10909545	NM_032037.2	TSSK6	2.20661	Up
A_17_P09144359	NM_006322.4	TUBGCP3	2.56425	Up
A_17_P00548668	NM_016406.3	UFC1	3.18738	Up
A_17_P06973016	NM_030914.1	URM1	4.56919	Up
A_17_P05527773	NM_022479.1	WBSCR17	2.48223	Up
A_17_P03063988	NM_001029955.3	WDR21B	3.09013	Up
A_17_P10191172	NM_152348.2	WDR81	2.17139	Up
A_17_P01612853	NM_152528.1	WDSUB1	2.95339	Up
A_17_P11264620	NM_017798.2	YTHDF1	2.05754	Up
A_17_P01898046	NM_001105537.1///NM_005081.2	ZNF142	2.53452	Up
A_17_P08055829	NM_003904.3	ZNF259	2.45503	Up
A_17_P11010512	NM_024833.1	ZNF671	2.58618	Up
A_17_P05644160	NM_001013258.1///NM_213603.2	ZNF789	3.25753	Up
*Down, genes in which methylation levels are lower in small ITs than large NTs;
Up, genes in which methylation levels are higher in small ITs than large ITs.
